# Supplementary material for: Navigating the Genetic Landscape: Investigating the Opportunities and Risks of Cross-Species SNP Array Application in Catfish
Source: Genes (Basel). 2025 Jun 18;16(6):717. doi: 10.3390/genes16060717 (PMC12193288; doi:10.3390/genes16060717)
Supplement: Supplementary file 1 [file genes-16-00717-s001.zip]

Archive with 2 entries (2 files):
- Table_S1_proof.xlsx
- Table_S2_proof.xlsx
