# Supplementary material for: Navigating the Genetic Landscape: Investigating the Opportunities and Risks of Cross-Species SNP Array Application in Catfish
Source: Genes (Basel). 2025 Jun 18;16(6):717. doi: 10.3390/genes16060717 (PMC12193288; doi:10.3390/genes16060717)
Supplement: Supplementary file 1 [file genes-16-00717-s001.zip › Table_S1_proof.xlsx]

## Sheet: Supplementary table 1
Navigating the genetic landscape: investigating the opportuni-ties and risks of cross-species SNP array application in catfish
Bettina Hegedűs, Zoltán Bagi, Szilvia Kusza*
*Correspondence: kusza@agr.unideb.hu
Table S1. Comparison of channel (Ictalurus punctatus), blue (Ictalurus furcatus), African (Clarias gariepinu) and European catfish (Silurus glanis) [70,111-115]
	Ictalurus punctatus	Ictalurus furcatus	Clarias gariepinus	Silurus glanis
Habitat	North America	North America	Africa and the Middle East	Central-Europe to Western-Asia
Weight (kg)	<26.3	<65	<60	<130
Length (cm)	<130	<165	<190	<270
Chromosome number	2n = 58	2n = 58	2n = 56	2n = 60
Reference
70. Waldbieser, G.C.; Liu, S.; Yuan, Z.; Older, C.E.; Gao, D.; Shi, C.; Bosworth, B.G.; Li, N.; Bao, L.; Kirby, M.A.; Jin, Y.; Wood, M.L.; Scheffler, B.; Simpson, S.; Youngblood, R.C.; Duke, M.V.; Ballard, L.; Phillippy, A.; Koren, S.; Liu, Z. Reference genomes of channel catfish and blue catfish reveal multiple pericentric chromosome inversions. BMC Biology 2023, 21, 1-23. https://doi.org/10.118…
111. Boulêtreau, S.; Santoul, F. The end of the mythical giant catfish. Ecosphere 2016, 7, e01606. https://doi.org/10.1002/ecs2.1606
112. Fishing World Records. Clarias gariepinus (Sharptooth Catfish). Available online: http://www.fishing-worldrecords.com/scientificname/Clarias%20gariepinus/show (accessed on 15.04.2025)
113. IGFA. Catfish, channel (Ictalurus punctatus). Available online: https://igfa.org/member-services/world-record/common-name/Catfish,%20channel (accessed on 15.04.2025)
114. Ozouf-Costaz, C.; Teugels, G.G.; Legendre, M. Karyological analysis of three strains of the African catfish, Clarias gariepinus (Clariidae), used in aquaculture. Aquaculture 1990, 87, 271–277. https://doi.org/10.1016/0044-8486(90)90064-T
115. Zheng, S.; Tao, H.; Song, Y.; Li, M.; Yang, H.; Li, J.; Yan, H.; Sheraliev, B.; Tao, W.; Peng, Z.; Zhang, Y.; Wang, D. The origin, evolution, and translocation of sex chromosomes in Silurus catfish mediated by transposons. BMC biology 2025, 23, 1-20. https://doi.org/10.1186/s12915-025-02160-8
