# Supplementary material for: Navigating the Genetic Landscape: Investigating the Opportunities and Risks of Cross-Species SNP Array Application in Catfish
Source: Genes (Basel). 2025 Jun 18;16(6):717. doi: 10.3390/genes16060717 (PMC12193288; doi:10.3390/genes16060717)
Supplement: Supplementary file 1 [file genes-16-00717-s001.zip › Table_S2_proof.xlsx]

## Sheet: Supplementary Table 1
Navigating the genetic landscape: investigating the opportuni-ties and risks of cross-species SNP array application in catfish
Bettina Hegedűs, Zoltán Bagi, Szilvia Kusza*
*Correspondence: kusza@agr.unideb.hu
Table S2: Comparison of the data on the applicability of SNP chips and the species in the 10 most thoroughly reviewed articles
Studies	Chip name	Target species of chip		Chromosome number	Ploidy	GenBank assembly number	Number of SNPs	Average call rate (%)	Non-target species of chip		Chromosome number	Ploidy	GenBank assembly number	Number of Polymorphic SNPs	% of Polymorphic SNPs from the whole chip	Average/Mean MAF	Average call rate (%)	Difference in average call rates of target and non-target usage (%)	Estimated taxonomy divergence from target species (Ma)	Source
1.	Illumina BovineSNP50 BeadChip	Bos taurus	Domestic Cattle	60	Diploid	GCA_002263795.4	54609	99.57	Bison bonasus	European Bison	60	Diploid	GCA_963879515.1	929	1.7	0.001	97.6	1.97	Genus: Bos-Bison: 2.7 (1.2 – 3.4)	[61,71,116-121]
									Bison bison bison	Plains Bison	60	Diploid	GCA_000754665.1	1403	2.57
									Bison bison athabascae	Wood Bison	60	Diploid	n/a	1524	2.79
2.	Illumina BovineSNP50 BeadChip	Bos taurus	Domestic Cattle	60	Diploid	GCA_002263795.4	54609	99.57	Odocoileus hemionus	Mule Deer	70	Diploid	GCA_020976825.1	1068	1.96	>0	38.7	60.87	Family: Bovidae-Cervidae: 36.3 (32.33 – 41.8); Genera: 3.13. hybridization: 1.32	[61,72,122-123]
									Odocoileus virginianus	White-tailed Deer	70	Diploid	GCA_023699985.4
3.	Illumina BovineSNP50 BeadChip	Bos taurus	Domestic cattle	60	Diploid	GCA_002263795.4	54609	99.57	Rangifer tarandus	Reindeer	70	Diploid	GCA_949782905.1	1257	2.3	n/a	43	56.57	Family: Bovidae-Cervidae: 36.3 (32.33 – 41.8); Genera: Bos-Ovis: 25.5 (22.5 – 30.8)	[61,72,73,122-125]
	Illumina OvineSNP50 BeadChip	Ovis aries	Domestic sheep	54	Diploid	GCA_016772045.2	54241	>99						519	0.96	n/a	47	52.57
4	Illumina BovineHD BeadChip	Bos taurus	Domestic cattle	60	Diploid	GCA_002263795.4	777962	>99	Camelus dromedarius	Dromedary Camel	74	Diploid	GCA_036321535.1	27585	3.55	>0	100	0	Family: Bovidae-Camelidae: 55.8 (49.3 – 60.6); Genera: Bos-Ovis: 25.5 (22.5 – 30.8); Capra-Ovis: 18.8 (17.2 – 22.5)	[61,106,122-123, 126-127]
	Illumina Ovine Infinium HD BeadChip 600 K	Ovis aries	Domestic sheep	54	Diploid	GCA_016772045.2	606000	>99						88	0.01	>0	100	0
	Illumina Caprine 50K SNP BeadChip	Capra hircus	Domestic goat	60	Diploid	GCA_001704415.2	53347	>99						0	0	>0	0	99
5.	Illumina BovineHD BeadChip	Bos taurus	Domestic cattle	60	Diploid	GCA_002263795.4	777962	>99	Bos grunniens	Polled Yak	60	Diploid	GCA_005887515.3	CNVs	CNVs	CNVs	CNVs	CNVs	Species: 2.0 (1.6 – 2.7)	[61,77,122,128]
6.	Illumina BovineHD BeadChip	Bos taurus	Domestic cattle	60	Diploid	GCA_002263795.4	777962	>99	Bubalus bubalis	Water Buffalo	50	Diploid	GCA_019923935.1	1658	0.21	0.23 (>0.05%)	85	14	Genus: 7.4 (5.8 – 9.8)	[61,76,122,128]
7.	Illumina Chicken_50K_CobbCons array	Gallus gallus	Chicken	78	Diploid	GCA_016699485.1	57636	94#	Columba livia domestica	Domestic Pigeon	80	Diploid	GCA_036013475.2	356	0.62	>0.01	47	47	Family: Phasianidae-Columbidae: 85	[61,78,122,129-130]
8.	Axiom Genome-Wide Chicken Genotyping array	Gallus gallus	Chicken	78	Diploid	GCA_016699485.1	580961	>98	Centrocercus urophasianus	Greater Sage-grouse	82	Diploid	GCA_019232065.1	217086	37.37	>0.05	69	29	Genera: Gallus-Centrocercus-Tympanuchus: 37; Centrocercus-Tympanuchus: 4.7 – 9.9	[24,61,122,130-133]
									Centrocercus minimus	Gunnison Sage-grouse	n/a	Diploid	GCA_005890655.1	226139	38.92
									Tympanuchus cupido	Greater Prairie-chicken	n/a	Diploid	GCA_001870855.1	212082	36.51
									Tympanuchus pallidicinctus	Lesser Prairie-chicken	n/a	Diploid	GCA_026119805.1	207331	35.69
									Tympanuchus phasianellus	Sharp-tailed Grouse	n/a	Diploid	n/a	220205	37.9
9.	Axiom 200K Coho Salmon Genotyping Array	Oncorhynchus kisutch	Coho Salmon	58	Diploid	GCA_002021735.2	203077	>98	Oncorhynchus keta	Chum Salmon	74	Diploid	GCA_023373465.1	1838	0.91	>0.05	55.6	42.4	Species: 7	[61,81,122]
10	Axiom 57K Trout Genotyping Array	Oncorhynchus mykiss	Rainbow Trout	58	Diploid	GCA_013265735.3	57501	99	Hucho taimen	Taimen	82-84	Tetra/Diploid	n/a	6838	11.89	>0.05	91.4	7.6	Generas: Brachymystax-Salvelinus-Oncorhynchus-Hucho: 39 – 11; e.g. Oncorhynchus-Salvelinus: 21; Species: 22 – 1.5 (mostly in 10 – 1.5)	[61,80,122,134-136]
									Oncorhynchus masou	Cherry Salmon	66	Diploid	GCA_036934945.2	6699	11.65		92.2	6.8
									Salvelinus fontinalis	Brook Trout	84	Diploid	GCA_029448725.1	17442	30.33		91.6	7.4
									Brachymystax lenok	Lenok Trout	80	Diploid	GCA_030435695.1	18154	31.57		91.3	7.7
									Salvelinus leucomaenis	Whitespotted Char	84	Diploid	n/a	6650	11.57		91.7	7.3
									Oncorhynchus kisutch	Coho Salmon	60	Diploid	GCA_002021735.2	3844	6.69		92.8	6.2
									Oncorhynchus mykiss	Rainbow Trout	>66	Diploid	GCA_013265735.3	53734	93.45		97.9	1.1
# validity rate; n/a = not available
Reference
24. Minias, P.; Dunn, P.O.; Whittingham, L.A.; Johnson, J.A.; Oyler-McCance, S.J. Evaluation of a Chicken 600K SNP genotyping array in non–model species of grouse. Sci. Rep-Uk. 2019, 9, 6407. https://doi.org/10.1038/s41598-019-42885-5
61. Schoch, C.L.; Ciufo, S.; Domrachev, M.; Hotton, C.L.; Kannan, S.; Khovanskaya, R.; Leipe, D.; Mcveigh, R.; O’Neill, K.; Robbertse, B.; Sharma, S.; Soussov, V.; Sullivan, J.P.; Sun, L.; Turner, S.; Karsch-Mizrachi, I. NCBI Taxonomy: A comprehensive update on curation, resources and tools. Database 2020, baaa062. https://doi.org/10.1093/database/baaa062
71. Pertoldi, C.; Wójcik, J.; Tokarska, M.; Kawałko, A.; Kristensen, T.; Loeschcke, V.; Gregersen, V.; Coltman, D.; Wilson, G.; Randi, E.; Henryon, M.; Bendixen, C. Genome variability in European and American bison detected using the BovineSNP50 BeadChip. Conserv. Genet. 2010, 11, 627–634. https://doi.org/10.1007/s10592-009-9977-y
72. Haynes, G.D.; Latch, E.K. Identification of Novel Single Nucleotide Polymorphisms (SNPs) in Deer (Odocoileus spp.) Using the BovineSNP50 BeadChip. PLoS One 2012, 7, e36536. https://doi.org/10.1371/journal.pone.0036536
73. Kharzinova, V.R.; Sermyagin, A.A.; Gladyr, E.A.; Okhlopkov, I.M.; Brem, G.; Zinovieva, N.A. A Study of Applicability of SNP Chips Developed for Bovine and Ovine Species to Whole-Genome Analysis of Reindeer Rangifer tarandus. J. Hered. 2015, 106, 758–761. https://doi.org/10.1093/jhered/esv081
76. Borquis, R.R.A.; Baldi, F.; de Camargo, G.M.F.; Cardoso, D.F.; Santos, D.J.A.; Lugo, N.H.; Sargolzaei, M.; Schenkel, F.S.; Albuquerque, L.G.; Tonhati, H. Water buffalo genome characterization by the Illumina BovineHD BeadChip. Genet. Mol. Res. 2014, 13, 4202–4215. https://doi.org/10.4238/2014.June.9.6
77. Jia, C.; Wang, H.; Li, C.; Wu, X.; Zan, L.; Ding, X.; Guo, X.; Bao, P.; Pei, J.; Chu, M.; Liang, C.; Yan, P. Genome-wide detection of copy number variations in polled yak using the Illumina BovineHD BeadChip. BMC Genomics 2019, 20, 1–14. https://doi.org/10.1186/s12864-019-5759-1
78. Balog, K.; Mizeranschi, A.E.; Wanjala, G.; Sipos, B.; Kusza, S.; Bagi, Z. Application potential of chicken DNA chip in domestic pigeon species—Preliminary results. Saudi. J. Biol. Sci. 2023, 30, 103594. https://doi.org/10.1016/j.sjbs.2023.103594
80. Zhang, H.-Y.; Zhao, Z.-X.; Xu, J.; Xu, P.; Bai, Q.-L.; Yang, S.-Y.; Jiang, L.-K.; Chen, B.-H. Population genetic analysis of aquaculture salmonid populations in China using a 57K rainbow trout SNP array. PLoS One 2018, 13, e0202582. https://doi.org/10.1371/journal.pone.0202582
81. Kim, M.S.; Kwak, J.R.; Han, J.Y.; Park, J.B.; Kang, J.Y.; Lee, W.-J. Cross–species Application of a SNP array: Application for Analysis of Genetic Diversity in Chum Salmon (Oncorhynchus keta) Populations. Genet. Aqua. Organ. 2023, 7. https://www.genaqua.org/abstract.php?lang=enandid=81
106.Bertolini, F.; Elbeltagy, A.; Rothschild, M. Evaluation of the application of bovine, ovine and caprine SNP chips to dromedary genotyping. Livest. Res. R. D. 2017, 29, 1–7.
116. Cronin, M.A.; MacNeil, M.D.; Vu, N.; Leesburg, V.; Blackburn, H.D.; Derr, J.N. Genetic Variation and Differentiation of Bison (Bison bison) Subspecies and Cattle (Bos taurus) Breeds and Subspecies. J. Hered. 2013, 104, 500–509. https://doi.org/10.1093/jhered/est030
117. Gates, C.C.; Freese, C.H.; Gogan, P.J.P.; Kotzman, M. (Eds.). American bison: Status survey and conservation guidelines 2010. IUCN: Gland, Switzerland, 2010; pp.1-25.
118. Kloch, M.; Życzyński, A.; Olech, W.; Nowak-Życzyńska, Z. Cytogenetic study of the Bison bonasus; I: Identification of heterochromatic regions and NORs in European bison karyotype and comparison with domestic cattle (Bos taurus). Caryologia 2021, 73, 3–9. https://doi.org/10.13128/caryologia-660. https://doi.org/10.13128/caryologia-660
119. MacEachern, S.; McEwan, J.; Goddard, M. Phylogenetic reconstruction and the identification of ancient polymorphism in the Bovini tribe (Bovidae, Bovinae). BMC Genomics 2009, 10. 177. https://doi.org/10.1186/1471-2164-10-177
120. Oppenheimer, J.; Rosen, B.D.; Heaton, M.P.; Vander Ley, B.L.; Shafer, W.R.; Schuetze, F.T.; Stroud, B.; Kuehn, L.A.; McClure, J.C.; Barfield, J.P.; Blackburn, H.D.; Kalbfleisch, T.S.; Bickhart, D.M.; Davenport, K.M.; Kuhn, K.L.; Green, R.E.; Shapiro, B.; Smith, T.P.L. A Reference Genome Assembly of American Bison, Bison bison bison. J. Hered. 2021, 112, 174–183. https://doi.org/10.1093/jhere…
121. Ying, K.L.; Peden, D.G. Chromosomal homology of wood bison and plains bison. Can. J. Zool. 1977, 55. 1759-1762. https://doi.org/10.1139/z77-227
122. NCBI - National Center for Biotechnology Information. Genome. Available online: https://www.ncbi.nlm.nih.gov/datasets/genome/ (accessed on 18 May 2025)
123. Weldenegodguad, M.; Pokharel, K.; Ming, Y.; Honkatukia, M.; Peippo, J.; Reilas, T.; Røed, K.H.; Kantanen, J. Genome sequence and comparative analysis of reindeer (Rangifer tarandus) in northern Eurasia. Sci. Rep-Uk. 2020, 10, 8980. https://doi.org/10.1038/s41598-020-65487-y
124. Jiang, Y.; Xie, M.; Chen, W.; Talbot, R.; Maddox, J.F.; Faraut, T.; Wu, C.; Muzny, D.M.; Li, Y.; Zhang, W.; Stanton, J.-A.; Brauning, R.; Barris, W.C.; Hourlier, T.; Aken, B.L.; Searle, S.M.J.; Adelson, D.L.; Bian, C.; Cam, G.R.; Chen, Y.; Cheng, S.; DeSilva, U.; Dixen, K.; Dong, Y.; Fan, G.; Franklin, I.R.; Fu, S.; Fuentes-Utrilla, P.; Guan, R.; Highland, M.A.; Holder, M.E.; Huang, G.; Ingh…
125. Stark, S.; Horstkotte, T.; Kumpula, J.; Olofsson, J.; Tømmervik, H.; Turunen, M. The ecosystem effects of reindeer (Rangifer tarandus) in northern Fennoscandia: Past, present and future. Perspect. Plant. Ecol. 2023, 58, 125716. https://doi.org/10.1016/j.ppees.2022.125716
126. Mohandesan, E.; Fitak, R.R.; Corander, J.; Yadamsuren, A.; Chuluunbat, B.; Abdelhadi, O.; Raziq, A.; Nagy, P.; Stalder, G.; Walzer, C.; Faye, B.; Burger, P.A. Mitogenome Sequencing in the Genus Camelus Reveals Evidence for Purifying Selection and Long–term Divergence between Wild and Domestic Bactrian Camels. Sci. Rep–Uk. 2017, 7, 9970. https://doi.org/10.1038/s41598–017–08995–8
127. Sun, N.; Ma, X.-Y.; Shi, G.-H.; Yang, X.-H.; Li, W.; Feng, C.-G.; Mi, D.; Li, G.-G.; and Lu, J.-Q. Chromosome-level genome provides insight into the evolution and conservation of the threatened goral (Naemorhedus goral). BMC Genomics 2024, 25, 92. https://doi.org/10.1186/s12864-024-09987-5
128. Mintoo, A.A.; Zhang, H.; Chen, C.; Moniruzzaman, M.; Deng, T.; Anam, M.; Emdadul Huque, Q.M.; Guang, X.; Wang, P.; Zhong, Z.; Han, P.; Khatun, A.; Awal, T.M.; Gao, Q.; Liang, X. Draft genome of the river water buffalo. Ecol. Evol. 2019, 9, 3378–3388. https://doi.org/10.1002/ece3.4965
129.Claramunt, S.; Cracraft, J. A new time tree reveals Earth history’s imprint on the evolution of modern birds. Sci. Adv. 2015, 1, e1501005. https://doi.org/10.1126/sciadv.1501005
130. Mendonça, M.A.C.; Carvalho, C.R.; and Clarindo, W.R. DNA amount of chicken chromosomes resolved by image cytometry. Caryologia 2016, 69, 201-206. https://doi.org/10.1080/00087114.2016.1169086
131. Kumar, S.; Stecher, G.; Suleski, M.; Hedges, S.B. TimeTree: A Resource for Timelines, Timetrees, and Divergence Times. MBE 2017, 34, 1812–1819. https://doi.org/10.1093/molbev/msx116
132. Persons, N.W.; Hosner, P.A.; Meiklejohn, K.A.; Braun, E.L.; Kimball, R.T. Sorting out relationships among the grouse and ptarmigan using intron, mitochondrial, and ultra-conserved element sequences. Mol. Phylogenet. Evol. 2016, 98, 123–132. https://doi.org/10.1016/j.ympev.2016.02.003
133. Stock, A.D.; Bunch, T.D. The evolutionary implications of chromosome banding pattern homologies in the bird order Galliformes. Cytogenet. Cell. Genet. 2008, 34, 136–148. https://doi.org/10.1159/000131802
134. Colihueque, N.; Iturra, P.; Estay, F.; Dı́az, N.F. Diploid chromosome number variations and sex chromosome polymorphism in five cultured strains of rainbow trout (Oncorhynchus mykiss). Aquaculture 2001, 198, 63-77. https://doi.org/10.1016/S0044-8486(00)00581-0
135. Ojima, Y.; Maeki, K.; Takayama, S.; Nogusa, S. A cytotaxonomic study on the Salmonidae. Nucleus 1963, 6, 91-98.
136. Tong, G.; Xue, S.; Geng, L.; Zhou, Y.; Yin, J.; Sun, Z.; Xu, H.; Zhang, Y.; Han, Y.; Kuang, Y. First high-resolution genetic linkage map of taimen (Hucho taimen) and its application in QTL analysis of growth-related traits. Aquaculture 2020, 529, 735680. https://doi.org/10.1016/j.aquaculture.2020.735680
